# Supplementary material for: Assessing the Feasibility of Employing a Combination of a Bacteriophage-Derived Endolysin and Spore Germinants to Treat Relapsing Clostridioides difficile Infection
Source: Microorganisms. 2023 Jun 24;11(7):1651. doi: 10.3390/microorganisms11071651 (PMC10384137; doi:10.3390/microorganisms11071651)
Supplement: Supplementary file 1 [file microorganisms-11-01651-s001.zip]

Archive with 1 entries (1 files):
- microorganisms-2317810-supplementary.pdf
